# Supplementary material for: Reductive Amination Reaction for the Functionalization of Cellulose Nanocrystals
Source: Molecules. 2021 Aug 19;26(16):5032. doi: 10.3390/molecules26165032 (PMC8400508; doi:10.3390/molecules26165032)
Supplement: Supplementary file 1 [file molecules-26-05032-s001.zip]

Archive with 1 entries (1 files):
- molecules-1299225-supplementary.pdf
